# Supplementary material for: Probiotics’ Effects in the Treatment of Anxiety and Depression: A Comprehensive Review of 2014–2023 Clinical Trials
Source: Microorganisms. 2024 Feb 19;12(2):411. doi: 10.3390/microorganisms12020411 (PMC10893170; doi:10.3390/microorganisms12020411)
Supplement: Supplementary file 1 [file microorganisms-12-00411-s001.zip]

Archive with 1 entries (1 files):
- microorganisms-2828580-supplementary.pdf
